# Supplementary material for: Rectus Femoris Muscle and Phase Angle as Prognostic Factor for 12-Month Mortality in a Longitudinal Cohort of Patients with Cancer (AnyVida Trial)
Source: Nutrients. 2023 Jan 19;15(3):522. doi: 10.3390/nu15030522 (PMC9919732; doi:10.3390/nu15030522)
Supplement: Supplementary file 1 [file nutrients-15-00522-s001.zip]

Archive with 1 entries (1 files):
- nutrients-2091985-supplementary.pdf
